# Supplementary material for: Salt Intake Among the Iranian Population and Public Attitudes Toward Salt Consumption: National and Subnational Report From STEPS 2021
Source: Food Sci Nutr. 2025 Dec 30;14(1):e71399. doi: 10.1002/fsn3.71399 (PMC12750446; doi:10.1002/fsn3.71399)
Supplement: Supplementary file 3 — Table S3: fsn371399‐sup‐0003‐TableS3.xlsx. [file FSN3-14-e71399-s001.xlsx]

## Sheet: Supplementary Table 1
Supplementary Table 3. Attitudes to salt consumption by different variables.
Variable	Category	Did you use salt in your last lunch or dinner meal?			How often do you add salt to your food while eating or just before meals?				How often do you use salt when cooking or preparing food?				How often do you eat salty foods (pickles, popcorn, chips, sausages, and canned foods)?				How much salt do you think you consume?				Do you think that too much salt or salty sauce in your diet could cause a health problem?			How much important is it to reduce salt?
		No	Yes	p-value	Never	Rarely/Sometimes	Often/Always	p-value	Never	Rarely/Sometimes	Often/Always	p-value	Never	Rarely/Sometimes	Often/Always	p-value	Very little/Little	Average	Much/Very much	p-value	No	Yes	p-value	Not important	Slightly important	Very important	p-value
Total	Total	61.78 (61.14-62.41)	38.22 (37.59-38.86)	-	33.97 (33.35-34.59)	43.4 (42.75-44.05)	22.63 (22.09-23.18)	-	6.05 (5.75-6.37)	29.81 (29.21-30.42)	64.14 (63.5-64.77)	-	20.38 (19.86-20.91)	65.27 (64.64-68.59)	14.35 (13.9-14.82)	-	34.2 (33.58-34.83)	53.11 (52.46-53.77)	12.69 (12.26-13.12)	-	8.04 (7.69-8.41)	91.96 (91.59-92.31)	-	5.78 (5.48-6.09)	36.29 (35.66-35.93)	57.93 (57.28-58.58)	-
Age groups	18-24	59.31 (57.21-61.37)	40.69 (38.63-42.79)	<0.0001	30.15 (28.23-32.15)	45.06 (42.96-47.17)	24.79 (23.01-26.66)	<0.0001	6.26 (5.3-7.36)	30.04 (28.12-32.03)	63.7 (61.63-65.73)	<0.0001	8.32 (7.19-9.61)	67.39 (65.36-69.35)	24.29 (22.52-26.15)	<0.0001	26.06 (24.23-27.97)	58.45 (56.35-60.53)	15.49 (14.02-17.07)	<0.0001	9.24 (8.09-10.54)	90.76 (89.46-91.91)	0.0003	9.51 (8.33-10.85)	46.99 (44.85-49.13)	43.5 (41.39-45.64)	<0.0001
	25-39	57.78 (56.6-58.95)	42.22 (41.05-43.4)		29.04 (27.96-30.13)	44.91 (43.73-46.1)	26.05 (25.03-27.11)		4.66 (4.18-5.19)	28.08 (27.02-29.17)	67.26 (66.13-68.38)		11.51 (10.78-12.29)	70.86 (69.77-71.93)	17.63 (16.75-18.55)		27.3 (26.25-28.38)	58.03 (56.85-59.2)	14.66 (13.85-15.51)		8.15 (7.51-8.83)	91.85 (91.17-92.49)		5.92 (5.39-6.5)	40.35 (39.17-41.53)	53.73 (52.54-54.93)
	40-59	61.21 (60.18-62.23)	38.79 (37.77-39.82)		34.47 (33.47-35.48)	42.95 (41.91-44)	22.57 (21.71-23.46)		5.47 (5.01-5.97)	28.96 (28.01-29.93)	65.57 (64.56-66.57)		20.14 (19.31-20.99)	66.81 (65.82-67.79)	13.05 (12.36-13.77)		33.22 (32.23-34.22)	54.31 (53.26-55.36)	12.47 (11.81-13.18)		7.16 (6.63-7.72)	92.84 (92.28-93.37)		5.07 (4.63-5.55)	34.54 (33.54-35.56)	60.38 (59.34-61.42)
	>= 60	69.5 (68.18-70.79)	30.5 (29.21-31.82)		41.63 (40.23-43.04)	41.36 (39.97-42.77)	17.01 (15.98-18.09)		8.98 (8.2-9.84)	33.69 (32.36-35.04)	57.33 (55.92-58.73)		38.5 (37.13-39.88)	53.7 (52.28-55.11)	7.8 (7.08-8.59)		49.19 (47.77-50.61)	41.72 (40.33-43.13)	9.09 (8.31-9.92)		8.98 (8.2-9.82)	91.02 (90.18-91.8)		5.25 (4.65-5.93)	29.19 (27.91-30.5)	65.56 (64.19-66.9)
Sex	Female	65.07 (64.23-65.91)	34.93 (34.09-35.77)	<0.0001	37.37 (36.52-38.23)	41.09 (40.22-41.96)	21.54 (20.83-22.27)	<0.0001	4.22 (3.87-4.59)	26.66 (25.89-27.45)	69.12 (68.29-69.93)	<0.0001	20.64 (19.94-21.36)	65.18 (64.33-66.01)	14.18 (13.58-14.81)	0.46	32.64 (31.82-33.48)	55.77 (54.9-56.65)	11.58 (11.04-12.15)	<0.0001	7.06 (6.62-7.53)	92.94 (92.47-93.38)	<0.0001	4.3 (3.96-4.68)	34.9 (34.05-35.75)	60.8 (59.93-61.66)	<0.0001
	Male	57.69 (56.72-58.66)	42.31 (41.34-43.28)		29.75 (28.86-30.66)	46.26 (45.28-47.23)	23.99 (23.17-24.83)		8.33 (7.8-8.88)	33.71 (32.78-34.65)	57.97 (56.99-58.93)		20.05 (19.28-20.85)	65.39 (64.45-66.31)	14.56 (13.89-15.26)		36.12 (35.19-37.07)	49.82 (48.84-50.8)	14.06 (13.4-14.74)		9.25 (8.7-9.83)	90.75 (90.17-91.3)		7.61 (7.1-8.14)	38.03 (37.08-39)	54.36 (53.37-55.34)
Area of residency	Rural	60.56 (59.32-61.79)	39.44 (38.21-40.68)	0.028	33.68 (32.49-34.89)	42.65 (41.4-43.91)	23.67 (22.61-24.76)	0.088	6.28 (5.68-6.94)	27.54 (26.41-28.71)	66.18 (64.95-67.38)	0.0001	22.03 (20.99-23.1)	62.7 (61.47-63.92)	15.27 (14.39-16.2)	<0.0001	35.04 (33.83-36.26)	51.42 (50.15-52.69)	13.54 (12.71-14.42)	0.006	7.83 (7.17-8.54)	92.17 (91.46-92.83)	0.489	5.37 (4.83-5.96)	34.68 (33.48-35.9)	59.96 (58.7-61.2)	0.001
	Urban	62.18 (61.44-62.92)	37.82 (37.08-38.56)		34.06 (33.34-34.8)	43.65 (42.89-44.41)	22.29 (21.66-22.93)		5.98 (5.62-6.35)	30.57 (29.86-31.28)	63.46 (62.72-64.19)		19.83 (19.23-20.44)	66.13 (65.4-66.84)	14.05 (13.53-14.58)		33.92 (33.2-34.65)	53.68 (52.91-54.44)	12.4 (11.91-12.91)		8.11 (7.7-8.54)	91.89 (91.46-92.3)		5.91 (5.56-6.28)	36.83 (36.09-37.58)	57.26 (56.49-58.02)
Employment status	Unemployed	57.75 (54.97-60.49)	42.25 (39.51-45.03)	<0.0001	28.88 (26.42-31.48)	46.46 (43.69-49.27)	24.65 (22.34-27.12)	<0.0001	8.26 (6.83-9.94)	34.41 (31.78-37.13)	57.33 (54.54-60.09)	<0.0001	23.32 (21.03-25.77)	61.9 (59.14-64.58)	14.79 (12.9-16.89)	<0.0001	35.36 (32.73-38.09)	49.85 (47.05-52.64)	14.79 (12.93-16.86)	<0.0001	11.56 (9.89-13.48)	88.44 (86.52-90.11)	<0.0001	9.4 (7.88-11.18)	39.41 (36.68-42.21)	51.19 (48.35-54.02)	<0.0001
	Employed	56.96 (55.89-58.03)	43.04 (41.97-44.11)		29.14 (28.16-30.14)	45.61 (44.53-46.7)	25.25 (24.32-26.2)		6.8 (6.28-7.37)	31.9 (30.89-32.92)	61.3 (60.23-62.35)		16.45 (15.66-17.26)	67.52 (66.5-68.53)	16.03 (15.26-16.84)		32.3 (31.29-33.33)	52.94 (51.86-54.03)	14.76 (14.01-15.53)		8.69 (8.09-9.32)	91.31 (90.68-91.91)		7.08 (6.55-7.66)	39.9 (38.83-40.98)	53.02 (51.93-54.11)
	Unpaid work	64.56 (63.66-65.46)	35.44 (34.54-36.34)		37.1 (36.19-38.02)	41.26 (40.34-42.19)	21.64 (20.88-22.42)		4.68 (4.29-5.1)	26.87 (26.04-27.72)	68.45 (67.56-69.32)		21.05 (20.3-21.83)	64.77 (63.87-65.67)	14.17 (13.53-14.84)		33.07 (32.19-33.97)	55.32 (54.38-56.25)	11.61 (11.03-12.22)		7.19 (6.71-7.7)	92.81 (92.3-93.29)		4.44 (4.07-4.84)	34.91 (34.01-35.82)	60.65 (59.72-61.57)
	Retired	68.41 (66.35-70.4)	31.59 (29.6-33.65)		39.81 (37.68-41.98)	43.68 (41.53-45.86)	16.51 (14.98-18.16)		8.85 (7.7-10.15)	33.96 (31.92-36.06)	57.19 (55.01-59.33)		30.59 (28.63-32.63)	61.2 (59.06-63.3)	8.21 (7.1-9.47)		47.07 (44.9-49.26)	43.99 (41.84-46.17)	8.93 (7.77-10.25)		7.63 (6.54-8.87)	92.37 (91.13-93.46)		5.48 (4.55-6.59)	27.68 (25.77-29.67)	66.84 (64.75-68.87)
insurance	No insurance	52.65 (50.52-54.77)	47.35 (45.23-49.48)	<0.0001	25.94 (24.11-27.86)	46.93 (44.8-49.06)	27.13 (25.29-29.05)	<0.0001	5.88 (4.95-6.96)	34.32 (32.31-36.38)	59.81 (57.69-61.88)	<0.0001	17.04 (15.5-18.69)	65.17 (63.12-67.17)	17.79 (16.22-19.48)	<0.0001	28.85 (26.96-30.83)	54.1 (51.97-56.21)	17.05 (15.53-18.68)	<0.0001	11.4 (10.1-12.84)	88.6 (87.16-89.9)	<0.0001	6.99 (5.99-8.15)	40.81 (38.71-42.96)	52.19 (50.04-54.34)	<0.0001
	Basic	59.85 (59.04-60.67)	40.15 (39.33-40.96)		32.07 (31.3-32.85)	44.26 (43.43-45.08)	23.67 (22.98-24.38)		5.81 (5.43-6.21)	29.7 (28.94-30.47)	64.49 (63.69-65.28)		19.17 (18.53-19.83)	65.54 (64.75-66.32)	15.29 (14.71-15.89)		32.59 (31.81-33.37)	54.37 (53.55-55.2)	13.04 (12.5-13.6)		8.03 (7.59-8.5)	91.97 (91.5-92.41)		6.04 (5.66-6.45)	38.08 (37.27-38.89)	55.88 (55.05-56.71)
	Basic+Complementary	69.14 (67.96-70.29)	30.86 (29.71-32.04)		40.94 (39.7-42.19)	40.36 (39.13-41.6)	18.7 (17.75-19.69)		6.65 (6.05-7.31)	28.57 (27.45-29.72)	64.78 (63.56-65.97)		24.31 (23.25-25.4)	64.82 (63.61-66.01)	10.87 (10.11-11.67)		39.85 (38.62-41.09)	49.78 (48.52-51.04)	10.37 (9.63-11.15)		6.78 (6.18-7.44)	93.22 (92.56-93.82)		4.75 (4.24-5.32)	30.83 (29.68-32.01)	64.42 (63.2-65.62)
Education level (years of schooling)	0	60.79 (59.08-62.48)	39.21 (37.52-40.92)	<0.0001	35.59 (33.94-37.28)	41.67 (39.96-43.4)	22.74 (21.32-24.22)	<0.0001	7.89 (6.99-8.89)	31.75 (30.14-33.4)	60.36 (58.64-62.06)	0.0001	37.4 (35.74-39.1)	52.01 (50.26-53.74)	10.59 (9.57-11.71)	<0.0001	45.1 (43.37-46.84)	42.7 (40.99-44.43)	12.2 (11.12-13.38)	<0.0001	10.13 (9.13-11.22)	89.87 (88.78-90.87)	0.0002	5.22 (4.51-6.03)	33.36 (31.73-35.03)	61.42 (59.7-63.12)	<0.0001
	1-6	61.78 (60.48-63.07)	38.22 (36.93-39.52)		34.76 (33.5-36.05)	41.75 (40.44-43.08)	23.49 (22.38-24.64)		5.85 (5.25-6.52)	29.55 (28.33-30.79)	64.6 (63.3-65.88)		24.07 (22.95-25.24)	62.73 (61.43-64.01)	13.2 (12.33-14.11)		36.13 (34.85-37.42)	51.22 (49.88-52.55)	12.66 (11.8-13.56)		7.74 (7.04-8.5)	92.26 (91.5-92.96)		5.64 (5.05-6.29)	34.1 (32.84-35.39)	60.26 (58.94-61.57)
	7-11	58.82 (57.33-60.3)	41.18 (39.7-42.67)		31.31 (29.92-32.75)	44.2 (42.71-45.71)	24.48 (23.23-25.79)		5.83 (5.16-6.57)	29.38 (28.01-30.78)	64.79 (63.33-66.23)		17.32 (16.2-18.5)	67.07 (65.63-68.47)	15.62 (14.56-16.74)		32.07 (30.66-33.5)	54.12 (52.61-55.62)	13.82 (12.83-14.87)		8.08 (7.29-8.94)	91.92 (91.06-92.71)		6.44 (5.74-7.23)	37.31 (35.85-38.79)	56.24 (54.73-57.75)
	≥12	63.32 (62.34-64.29)	36.68 (35.71-37.66)		34.22 (33.27-35.19)	44.41 (43.41-45.41)	21.37 (20.56-22.2)		5.67 (5.22-6.15)	29.49 (28.58-30.42)	64.84 (63.87-65.8)		14.4 (13.71-15.12)	70.05 (69.12-70.96)	15.55 (14.84-16.29)		30.74 (29.82-31.69)	56.89 (55.89-57.89)	12.37 (11.73-13.04)		7.48 (6.97-8.03)	92.52 (91.97-93.03)		5.71 (5.27-6.2)	37.98 (37-38.97)	56.3 (55.29-57.31)
Marriage status	Single	57.95 (56.29-59.59)	42.05 (40.41-43.71)	<0.0001	29.4 (27.88-30.96)	46.71 (45.04-48.39)	23.9 (22.51-25.34)	<0.0001	6.54 (5.75-7.41)	33.2 (31.63-34.81)	60.26 (58.6-61.9)	<0.0001	11.44 (10.4-12.56)	68.39 (66.81-69.94)	20.17 (18.86-21.55)	<0.0001	29.44 (27.92-31)	55.48 (53.81-57.14)	15.08 (13.94-16.3)	<0.0001	9.84 (8.88-10.9)	90.16 (89.1-91.12)	0.0004	8.72 (7.82-9.72)	43.48 (41.81-45.17)	47.8 (46.11-49.49)	<0.0001
	Married	61.66 (60.93-62.39)	38.34 (37.61-39.07)		34.06 (33.35-34.78)	43.13 (42.39-43.88)	22.81 (22.19-23.44)		5.81 (5.47-6.18)	28.86 (28.19-29.55)	65.32 (64.6-66.03)		20.72 (20.12-21.33)	65.55 (64.83-66.25)	13.74 (13.23-14.26)		34.15 (33.44-34.87)	53.29 (52.54-54.04)	12.56 (12.08-13.06)		7.66 (7.27-8.07)	92.34 (91.93-92.73)		5.29 (4.97-5.64)	35.65 (34.93-36.38)	59.05 (58.31-59.79)
	Divorced/widow	69.68 (67.56-71.72)	30.32 (28.28-32.44)		41.37 (39.14-43.63)	39.86 (37.66-42.1)	18.77 (17.08-20.59)		7.36 (6.25-8.66)	32.36 (30.27-34.53)	60.27 (58.02-62.48)		33.36 (31.27-35.52)	57.13 (54.87-59.35)	9.51 (8.26-10.94)		43.17 (40.93-45.43)	47.28 (45.02-49.56)	9.55 (8.31-10.96)		8.25 (7.08-9.59)	91.75 (90.41-92.92)		4.92 (4.02-6.01)	29.27 (27.24-31.38)	65.82 (63.62-67.95)
Wealth index	1 (poorest)	57.54 (56.03-59.02)	42.46 (40.98-43.97)	<0.0001	29.79 (28.43-31.19)	45.47 (43.97-46.99)	24.74 (23.46-26.06)	<0.0001	6.99 (6.25-7.81)	35.32 (33.87-36.8)	57.69 (56.17-59.18)	<0.0001	27.24 (25.92-28.61)	59.41 (57.91-60.88)	13.35 (12.35-14.42)	<0.0001	35.38 (33.94-36.84)	50.86 (49.35-52.38)	13.76 (12.76-14.81)	<0.0001	10.07 (9.18-11.03)	89.93 (88.97-90.82)	<0.0001	6.17 (5.49-6.94)	39.83 (38.34-41.34)	53.99 (52.46-55.52)	<0.0001
	2	62.46 (61-63.89)	37.54 (36.11-39)		33.69 (32.29-35.13)	44.41 (42.93-45.9)	21.9 (20.69-23.15)		6.12 (5.44-6.89)	30.57 (29.21-31.98)	63.3 (61.84-64.74)		22.79 (21.56-24.07)	63.63 (62.18-65.05)	13.58 (12.6-14.63)		35.33 (33.91-36.78)	52.29 (50.79-53.79)	12.38 (11.44-13.38)		8.76 (7.95-9.65)	91.24 (90.35-92.05)		5.71 (5.05-6.44)	35.39 (33.96-36.85)	58.9 (57.41-60.38)
	3	58.1 (56.59-59.6)	41.9 (40.4-43.41)		30.95 (29.56-32.37)	44.17 (42.66-45.69)	24.88 (23.59-26.22)		6.72 (5.99-7.54)	30.38 (28.99-31.82)	62.9 (61.4-64.37)		19.56 (18.38-20.81)	65.33 (63.87-66.77)	15.1 (14.04-16.22)		33.76 (32.33-35.22)	52.14 (50.62-53.66)	14.1 (13.08-15.18)		7.97 (7.19-8.83)	92.03 (91.17-92.81)		6.25 (5.55-7.04)	38.08 (36.6-39.59)	55.67 (54.14-57.19)
	4	63.45 (61.98-64.89)	36.55 (35.11-38.02)		36.22 (34.76-37.7)	42.12 (40.64-43.62)	21.66 (20.45-22.92)		5.48 (4.83-6.2)	27.82 (26.49-29.2)	66.7 (65.26-68.11)		18.59 (17.44-19.8)	66.03 (64.58-67.44)	15.39 (14.33-16.5)		35.33 (33.89-36.8)	52.45 (50.94-53.96)	12.22 (11.27-13.23)		7.41 (6.66-8.25)	92.59 (91.75-93.34)		5.96 (5.28-6.72)	34.03 (32.61-35.48)	60.01 (58.51-61.49)
	5 (wealthiest)	65.87 (64.45-67.27)	34.13 (32.73-35.55)		37.59 (36.15-39.04)	42.14 (40.68-43.62)	20.27 (19.11-21.48)		5.84 (5.18-6.58)	27.46 (26.15-28.81)	66.7 (65.28-68.09)		15.18 (14.15-16.27)	70.89 (69.52-72.22)	13.93 (12.93-14.99)		32.97 (31.58-34.39)	55.91 (54.42-57.38)	11.12 (10.23-12.08)		6.4 (5.71-7.18)	93.6 (92.82-94.29)		5.1 (4.48-5.79)	35.33 (33.91-36.77)	59.58 (58.11-61.04)
Fruit appropriate consumption	No	60.58 (59.77-61.39)	39.42 (38.61-40.23)	<0.0001	32.38 (31.61-33.16)	44.67 (43.85-45.49)	22.95 (22.27-23.65)	<0.0001	5.97 (5.59-6.37)	30.79 (30.02-31.56)	63.24 (62.44-64.04)	0.0002	20.54 (19.89-21.22)	65.05 (64.26-65.83)	14.41 (13.84-15)	0.641	33.4 (32.62-34.18)	53.5 (52.68-54.32)	13.1 (12.56-13.66)	0.001	8.87 (8.41-9.35)	91.13 (90.65-91.59)	<0.0001	6.23 (5.84-6.65)	38.23 (37.42-39.04)	55.54 (54.71-56.37)	<0.0001
	Yes	63.8 (62.76-64.83)	36.2 (35.17-37.24)		36.67 (35.63-37.72)	41.24 (40.18-42.3)	22.1 (21.22-22.99)		6.2 (5.69-6.74)	28.15 (27.19-29.13)	65.65 (64.62-66.67)		20.1 (19.24-20.97)	65.65 (64.62-66.66)	14.26 (13.52-15.02)		35.56 (34.53-36.61)	52.46 (51.38-53.54)	11.98 (11.31-12.69)		6.63 (6.11-7.19)	93.37 (92.81-93.89)		5.01 (4.56-5.49)	33.04 (32.03-34.07)	61.95 (60.9-63)
Vegetable appropriate consumption	No	61.36 (60.69-62.03)	38.64 (37.97-39.31)	<0.0001	33.7 (33.05-34.35)	43.73 (43.05-44.41)	22.57 (22-23.14)	0.003	6.04 (5.72-6.38)	30 (29.37-30.64)	63.96 (63.3-64.62)	0.115	20.12 (19.58-20.67)	65.53 (64.87-66.17)	14.35 (13.88-14.84)	0.009	34.12 (33.47-34.78)	53.15 (52.47-53.84)	12.73 (12.28-13.19)	0.669	8.04 (7.67-8.42)	91.96 (91.58-92.33)	0.989	5.93 (5.61-6.26)	36.7 (36.04-37.37)	57.37 (56.69-58.05)	<0.0001
	Yes	66.16 (64.04-68.22)	33.84 (31.78-35.96)		36.82 (34.68-39.01)	39.84 (37.69-42.04)	23.34 (21.54-25.23)		6.19 (5.18-7.38)	27.8 (25.86-29.81)	66.02 (63.89-68.08)		23.13 (21.3-25.06)	62.55 (60.38-64.67)	14.32 (12.86-15.93)		35.02 (32.93-37.17)	52.72 (50.5-54.93)	12.26 (10.92-13.74)		8.03 (6.91-9.32)	91.97 (90.68-93.09)		4.2 (3.4-5.17)	31.98 (29.91-34.13)	63.82 (61.63-65.96)
Low physical activity	No	61.39 (60.43-62.33)	38.61 (37.67-39.57)	0.0006	33.92 (33-34.86)	43.16 (42.19-44.13)	22.92 (22.12-23.75)	0.027	5.64 (5.2-6.11)	29.84 (28.96-30.75)	64.52 (63.57-65.45)	0.108	19.2 (18.44-19.97)	66.55 (65.62-67.46)	14.26 (13.59-14.96)	<0.0001	34.69 (33.76-35.63)	52.92 (51.94-53.89)	12.39 (11.77-13.04)	0.205	7.19 (6.7-7.71)	92.81 (92.29-93.3)	0.0002	5.73 (5.29-6.2)	34.54 (33.61-35.48)	59.73 (58.77-60.69)	0.0001
	Yes	63.73 (62.79-64.65)	36.27 (35.35-37.21)		35 (34.08-35.93)	43.58 (42.62-44.54)	21.42 (20.65-22.22)		6.34 (5.89-6.83)	29.6 (28.72-30.49)	64.06 (63.13-64.98)		21.85 (21.07-22.66)	64.69 (63.77-65.6)	13.46 (12.82-14.12)		33.7 (32.8-34.62)	54.16 (53.2-55.12)	12.14 (11.53-12.77)		8.62 (8.09-9.18)	91.38 (90.82-91.91)		5.55 (5.12-6)	37.44 (36.5-38.39)	57.01 (56.05-57.97)
Current smoking	No	63.2 (62.51-63.87)	36.8 (36.13-37.49)	<0.0001	34.96 (34.28-35.64)	43.41 (42.71-44.11)	21.63 (21.06-22.22)	<0.0001	5.84 (5.52-6.19)	30.18 (29.53-30.83)	63.98 (63.29-64.66)	0.0004	20.88 (20.31-21.46)	65.49 (64.82-66.16)	13.63 (13.15-14.12)	<0.0001	34.68 (34.01-35.36)	53.48 (52.77-54.19)	11.84 (11.4-12.29)	<0.0001	7.75 (7.38-8.14)	92.25 (91.86-92.62)	0.0008	5.1 (4.8-5.42)	35.45 (34.77-36.13)	59.45 (58.75-60.15)	<0.0001
	Yes	52.87 (51.1-54.63)	47.13 (45.37-48.9)		27.77 (26.21-29.39)	43.21 (41.47-44.97)	29.02 (27.44-30.64)		7.4 (6.52-8.37)	27.54 (25.99-29.15)	65.06 (63.36-66.73)		17.41 (16.12-18.77)	63.75 (62.04-65.42)	18.84 (17.5-20.26)		31.4 (29.78-33.06)	50.77 (49-52.53)	17.83 (16.53-19.22)		9.65 (8.66-10.75)	90.35 (89.25-91.34)		10 (8.98-11.12)	41.64 (39.89-43.41)	48.36 (46.58-50.14)
BMI categories	normal	59.8 (58.68-60.9)	40.2 (39.1-41.32)	<0.0001	31.3 (30.25-32.37)	44.29 (43.17-45.42)	24.41 (23.46-25.38)	<0.0001	6.25 (5.73-6.82)	30.37 (29.34-31.43)	63.38 (62.28-64.46)	0.361	19.22 (18.35-20.12)	64.98 (63.9-66.04)	15.8 (15-16.64)	<0.0001	33.09 (32.03-34.17)	53.97 (52.84-55.1)	12.94 (12.22-13.71)	0.0001	9.59 (8.94-10.28)	90.41 (89.72-91.06)	<0.0001	7.06 (6.5-7.66)	38.94 (37.84-40.06)	54 (52.86-55.13)	<0.0001
	underweigth	61.67 (58.22-65)	38.33 (35-41.78)		29.46 (26.37-32.75)	43.87 (40.43-47.37)	26.67 (23.71-29.85)		6.44 (4.91-8.4)	29.84 (26.72-33.17)	63.72 (60.27-67.03)		20.79 (18.11-23.74)	60.73 (57.26-64.1)	18.48 (15.87-21.42)		29.22 (26.13-32.5)	59.52 (56.05-62.9)	11.26 (9.26-13.63)		10.16 (8.24-12.46)	89.84 (87.54-91.76)		9.21 (7.35-11.48)	43.55 (40.09-47.08)	47.24 (43.72-50.78)
	overweigth	62.1 (61.06-63.14)	37.9 (36.86-38.94)		34.29 (33.28-35.32)	43.79 (42.73-44.86)	21.92 (21.06-22.81)		5.81 (5.33-6.33)	29.95 (28.97-30.95)	64.24 (63.2-65.26)		20.63 (19.78-21.51)	65.58 (64.56-66.59)	13.78 (13.07-14.53)		34.43 (33.42-35.46)	52.77 (51.7-53.84)	12.79 (12.1-13.51)		7.55 (7-8.14)	92.45 (91.86-93)		5.12 (4.67-5.61)	35.07 (34.04-36.11)	59.82 (58.75-60.87)
	obesity	63.86 (62.58-65.12)	36.14 (34.88-37.42)		37.71 (36.43-39.01)	41.32 (40.03-42.64)	20.97 (19.92-22.06)		6.09 (5.49-6.76)	28.66 (27.47-29.87)	65.25 (63.97-66.5)		21.51 (20.44-22.62)	65.61 (64.35-66.86)	12.87 (12.02-13.78)		36.22 (34.95-37.5)	51.44 (50.11-52.76)	12.34 (11.51-13.23)		6.41 (5.78-7.11)	93.59 (92.89-94.22)		4.66 (4.13-5.25)	33.69 (32.44-34.96)	61.65 (60.35-62.94)
Hypertension	No	58.86 (58.07-59.64)	41.14 (40.36-41.93)	<0.0001	30.48 (29.75-31.22)	44.89 (44.1-45.68)	24.63 (23.96-25.32)	<0.0001	5.41 (5.06-5.78)	29 (28.28-29.73)	65.59 (64.83-66.35)	<0.0001	15.64 (15.07-16.22)	68.18 (67.44-68.92)	16.18 (15.6-16.77)	<0.0001	29.2 (28.48-29.94)	57.31 (56.52-58.1)	13.48 (12.96-14.03)	<0.0001	8.51 (8.08-8.97)	91.49 (91.03-91.92)	0.0001	6.16 (5.79-6.55)	39.49 (38.71-40.28)	54.35 (53.55-55.15)	<0.0001
	Yes	68.07 (66.96-69.15)	31.93 (30.85-33.04)		41.6 (40.45-42.77)	40.01 (38.87-41.17)	18.38 (17.5-19.3)		7.46 (6.86-8.11)	31.52 (30.43-32.62)	61.02 (59.87-62.16)		30.82 (29.75-31.92)	58.72 (57.56-59.87)	10.45 (9.76-11.19)		45.32 (44.15-46.49)	43.72 (42.56-44.89)	10.96 (10.25-11.7)		6.99 (6.41-7.62)	93.01 (92.38-93.59)		4.95 (4.45-5.49)	29.32 (28.26-30.4)	65.74 (64.61-66.85)
Hypertension awareness	No	60.91 (59.07-62.71)	39.09 (37.29-40.93)	<0.0001	33.25 (31.51-35.04)	43.92 (42.08-45.79)	22.82 (21.31-24.42)	<0.0001	6.01 (5.17-6.97)	30.96 (29.24-32.73)	63.03 (61.2-64.83)	0.0002	24.24 (22.68-25.87)	63.41 (61.59-65.19)	12.35 (11.17-13.64)	<0.0001	37.47 (35.68-39.31)	48.9 (47.03-50.77)	13.63 (12.41-14.95)	<0.0001	8.26 (7.28-9.37)	91.74 (90.63-92.72)	0.001	6.97 (6.06-8)	34.46 (32.7-36.26)	58.58 (56.71-60.42)	<0.0001
	Yes	72.72 (71.36-74.04)	27.28 (25.96-28.64)		47.03 (45.53-48.54)	37.47 (36.02-38.93)	15.5 (14.45-16.61)		8.41 (7.6-9.29)	31.88 (30.49-33.3)	59.71 (58.22-61.18)		35.11 (33.68-36.56)	55.67 (54.17-57.16)	9.22 (8.39-10.12)		50.42 (48.91-51.93)	40.35 (38.89-41.84)	9.22 (8.4-10.12)		6.16 (5.46-6.94)	93.84 (93.06-94.54)		3.64 (3.11-4.25)	25.98 (24.68-27.33)	70.38 (68.98-71.74)
Hypertension treatment	No	62.91 (58.74-66.9)	37.09 (33.1-41.26)	<0.0001	35.8 (31.83-39.97)	40.79 (36.67-45.04)	23.42 (20.01-27.2)	<0.0001	7.26 (5.24-9.97)	26.08 (22.53-29.96)	66.66 (62.52-70.56)	0.002	23.19 (19.81-26.96)	60.52 (56.29-64.59)	16.29 (13.37-19.7)	<0.0001	39.13 (35.05-43.37)	45.46 (41.26-49.72)	15.41 (12.6-18.71)	<0.0001	4.43 (2.98-6.55)	95.57 (93.45-97.02)	0.045	4.62 (3.1-6.82)	32.25 (28.39-36.36)	63.14 (58.92-67.16)	0.001
	Yes	74.09 (72.65-75.47)	25.91 (24.53-27.35)		48.6 (46.99-50.21)	37.01 (35.47-38.57)	14.4 (13.31-15.55)		8.57 (7.71-9.52)	32.69 (31.19-34.22)	58.74 (57.14-60.32)		36.77 (35.22-38.33)	55 (53.39-56.6)	8.24 (7.4-9.15)		51.99 (50.38-53.6)	39.64 (38.08-41.23)	8.36 (7.52-9.29)		6.4 (5.64-7.26)	93.6 (92.74-94.36)		3.5 (2.95-4.15)	25.11 (23.74-26.54)	71.39 (69.9-72.83)
Hypertension strict control (SBP <120 and DBP <80)	No	73.76 (72.25-75.22)	26.24 (24.78-27.75)	0.129	48.58 (46.89-50.26)	36.79 (35.19-38.43)	14.63 (13.49-15.85)	0.323	8.53 (7.63-9.52)	32.83 (31.27-34.44)	58.64 (56.97-60.29)	0.822	36.75 (35.14-38.39)	54.97 (53.29-56.64)	8.28 (7.41-9.24)	0.942	51.98 (50.3-53.66)	39.56 (37.92-41.22)	8.46 (7.57-9.44)	0.749	6.64 (5.83-7.56)	93.36 (92.44-94.17)	0.016	3.66 (3.07-4.36)	25.52 (24.07-27.03)	70.82 (69.25-72.33)	0.011
	Yes	77.5 (72.59-81.75)	22.5 (18.25-27.41)		48.82 (43.35-54.32)	39.27 (34.06-44.73)	11.91 (8.79-15.95)		9 (6.28-12.73)	31.17 (26.29-36.51)	59.83 (54.32-65.11)		36.95 (31.81-42.4)	55.31 (49.79-60.7)	7.74 (5.26-11.25)		52.1 (46.59-57.56)	40.54 (35.25-46.05)	7.36 (5.04-10.63)		3.88 (2.27-6.55)	96.12 (93.45-97.73)		1.83 (0.79-4.15)	20.85 (16.71-25.7)	77.32 (72.35-81.63)
Hypertension control (SBP <140 and DBP <90)	No	74.43 (72.55-76.23)	25.57 (23.77-27.45)	0.574	50.18 (48.07-52.28)	35.91 (33.92-37.95)	13.91 (12.54-15.41)	0.077	8.83 (7.7-10.12)	32.25 (30.32-34.26)	58.91 (56.82-60.97)	0.69	38.05 (36.02-40.13)	54.26 (52.16-56.35)	7.68 (6.67-8.83)	0.093	52.4 (50.29-54.49)	38.83 (36.8-40.9)	8.78 (7.66-10.04)	0.347	6.72 (5.71-7.9)	93.28 (92.1-94.29)	0.352	3.41 (2.72-4.27)	24.31 (22.55-26.16)	72.28 (70.36-74.13)	0.37
	Yes	73.61 (71.34-75.76)	26.39 (24.24-28.66)		46.4 (43.92-48.91)	38.53 (36.13-40.99)	15.07 (13.36-16.95)		8.2 (6.94-9.67)	33.29 (30.97-35.7)	58.5 (56.02-60.95)		34.97 (32.63-37.39)	56.02 (53.52-58.49)	9.01 (7.65-10.57)		51.43 (48.93-53.93)	40.78 (38.34-43.26)	7.79 (6.57-9.21)		5.96 (4.88-7.26)	94.04 (92.74-95.12)		3.63 (2.79-4.71)	26.23 (24.07-28.52)	70.14 (67.77-72.4)
Diabetes	No	60.62 (59.51-61.72)	39.38 (38.28-40.49)	<0.0001	32.69 (31.65-33.74)	43.71 (42.6-44.84)	23.6 (22.68-24.54)	<0.0001	6.44 (5.86-7.07)	29.04 (28.02-30.09)	64.52 (63.42-65.61)	0.5	20.14 (19.27-21.04)	66.39 (65.35-67.42)	13.47 (12.76-14.2)	<0.0001	33.99 (32.92-35.07)	53.3 (52.18-54.42)	12.71 (12.01-13.46)	<0.0001	7.86 (7.28-8.49)	92.14 (91.51-92.72)	0.441	5.57 (5.08-6.11)	35.8 (34.7-36.92)	58.63 (57.49-59.75)	<0.0001
	Yes	70.84 (68.18-73.37)	29.16 (26.63-31.82)		43 (40.27-45.77)	40.09 (37.41-42.83)	16.91 (14.95-19.07)		6.77 (5.63-8.11)	30.42 (27.94-33.02)	62.81 (60.12-65.42)		30.67 (28.21-33.24)	59.97 (57.26-62.62)	9.36 (7.93-11.01)		43.22 (40.5-45.98)	46.72 (43.97-49.49)	10.06 (8.42-11.98)		7.17 (5.68-9.02)	92.83 (90.98-94.32)		4.29 (3.29-5.57)	29.2 (26.75-31.78)	66.52 (63.85-69.08)
Cholesterol status	Desirable	61.49 (60.34-62.63)	38.51 (37.37-39.66)	0.11	34.17 (33.07-35.29)	43.16 (42-44.32)	22.67 (21.73-23.64)	0.932	6.38 (5.83-6.99)	29.26 (28.2-30.33)	64.36 (63.23-65.47)	0.959	21.08 (20.18-22)	65.7 (64.61-66.77)	13.22 (12.48-14.01)	0.018	34.68 (33.58-35.8)	52.82 (51.66-53.98)	12.5 (11.75-13.29)	0.07	7.83 (7.23-8.49)	92.17 (91.51-92.77)	0.681	5.7 (5.17-6.28)	34.83 (33.7-35.98)	59.47 (58.3-60.63)	0.013
	Borderline high	63.97 (61.54-66.33)	36.03 (33.67-38.46)		34.36 (32.06-36.75)	42.93 (40.47-45.42)	22.71 (20.74-24.8)		6.57 (5.27-8.16)	29.55 (27.3-31.91)	63.88 (61.39-66.29)		22.8 (20.84-24.89)	65.04 (62.73-67.29)	12.16 (10.83-13.62)		37.34 (34.96-39.78)	50.29 (47.81-52.77)	12.37 (10.89-14.03)		7.22 (6.09-8.54)	92.78 (91.46-93.91)		4.46 (3.58-5.55)	35.56 (33.14-38.05)	59.98 (57.47-62.44)
	High	65.12 (58.9-70.86)	34.88 (29.14-41.1)		34.09 (29.21-39.34)	45.33 (39.45-51.34)	20.58 (16.29-25.65)		7.78 (4.52-13.07)	27.89 (22.32-34.23)	64.33 (57.85-70.32)		27.2 (21.56-33.68)	63.36 (57.22-69.09)	9.45 (7.38-12.02)		38.73 (32.77-45.05)	51.78 (45.87-57.64)	9.5 (7.21-12.41)		7.83 (4.79-12.54)	92.17 (87.46-95.21)		3.35 (2.26-4.93)	33.87 (28.43-39.78)	62.78 (56.9-68.3)
Receiving decreasing salt recommendation	No	63.59 (62.41-64.77)	36.41 (35.23-37.59)	0.0003	36.64 (35.46-37.84)	42.2 (40.99-43.42)	21.16 (20.19-22.17)	<0.0001	6.19 (5.63-6.81)	26.5 (25.43-27.6)	67.3 (66.14-68.45)	<0.0001	18.62 (17.68-19.59)	66.26 (65.09-67.41)	15.12 (14.27-16.01)	0.001	32.87 (31.72-34.04)	55.68 (54.45-56.9)	11.45 (10.7-12.24)	<0.0001	8.69 (8.03-9.41)	91.31 (90.59-91.97)	0.02	7.75 (7.13-8.42)	41.88 (40.66-43.11)	50.37 (49.13-51.61)	<0.0001
	Yes	60.99 (60.23-61.75)	39.01 (38.25-39.77)		32.86 (32.13-33.6)	43.91 (43.14-44.68)	23.23 (22.59-23.89)		5.95 (5.59-6.34)	31.14 (30.42-31.87)	62.9 (62.15-63.66)		21.07 (20.44-21.71)	64.87 (64.12-65.61)	14.06 (13.53-14.61)		34.75 (34.01-35.5)	52.11 (51.33-52.88)	13.14 (12.63-13.67)		7.73 (7.32-8.16)	92.27 (91.84-92.68)		4.96 (4.63-5.31)	34.06 (33.32-34.8)	60.98 (60.22-61.74)
